# Supplementary material for: The G123 rice mutant, carrying a mutation in SE13, presents alterations in the expression patterns of photosynthetic and major flowering regulatory genes
Source: PLoS One. 2020 May 18;15(5):e0233120. doi: 10.1371/journal.pone.0233120 (PMC7233571; doi:10.1371/journal.pone.0233120)
Supplement: S2 Table — Nipponbare MSU v7 was used as a reference. (XLSX) [file pone.0233120.s003.xlsx]

## Sheet: S2 Table
S2 Table.- Statistics of SNP detection and annotation in Gleva, G123 y Epool using Nipponbare MSU v7 as a reference.
		exonic
sample	upstream	Stop	Stop	synonimous	non-synonimous	intronic	splicing	downstream	upstream/downstream	intergenic	ts	tv	ts/tv	Het	total
		gain	loss											(‰)
Gleva	114113	4053	481	79052	101196	136382	1056	96774	13479	329312	630894	262854	2.4	0.897	893748
Epool	115469	4095	490	79992	101905	137200	1035	98038	13980	332257	637003	265426	2.4	0.921	902429
G123	116064	4109	490	79567	101433	137141	1051	97967	13918	333462	637842	265195	2.405	0.931	903037
Upstream: SNPs located within 1 kb upstream (away from transcription start site) of the gene.
Exonic: SNPs located in exonic region; Non-synonymous: single nucleotide mutation with changing amino acid sequence; Stop gain/loss: a nonsynonymous SNP that leads to the
introduction/removal of stop codon at the variant site; Synonymous: single nucleotide mutation without changing amino acid sequence;
Intronic: SNPs located in intronic region;
Splicing: SNPs located in the splicing site (2 bp range of the intron/exon boundary).
Downstream: SNPs located within 1 kb downstream (away from transcription termination site) of the gene region.
Upstream/Downstream: SNPs located within the < 2 kb intergenic region, which is in 1 kb downstream or upstream of the genes.
Intergenic: SNPs located within the > 2 kb intergenic region.
ts: Transitions, a point mutation that changes a purine nucleotide to another purine (A ↔ G) or a pyrimidine nucleotide to another pyrimidine (C ↔ T). Approximately two out of three SNPs are transitions.
tv: Transversions, the substitution of a (two ring) purine for a (one ring) pyrimidine or vice versa.
ts/tv: The ratio of transitions to transversions.
Het rate: Genome-wide heterozygous rate, calculated by the ratio of heterozygous SNPs to the total number of genome bases.
Total: The total number of SNPs.
