# Supplementary material for: The G123 rice mutant, carrying a mutation in SE13, presents alterations in the expression patterns of photosynthetic and major flowering regulatory genes
Source: PLoS One. 2020 May 18;15(5):e0233120. doi: 10.1371/journal.pone.0233120 (PMC7233571; doi:10.1371/journal.pone.0233120)
Supplement: S3 Table — (XLSX) [file pone.0233120.s004.xlsx]

## Sheet: S3 Table
S3 Table. Statistics of mapping rate, depth and coverage
sample	Mapped reads	Total reads	Mapping rate (%)	Average depth(X)	Coverage at least 1X (%)	Coverage at least 4X (%)
Gleva	98,379,106	99,823,180	98.55	35.96	96.48	95.34
EPool	104,502,027	106,008,260	98.58	37.63	96.42	95.27
G123.2.6	90,477,791	91,764,892	98.60	33.18	96.38	95.21
Mapped reads: The number of clean reads mapped to the reference assembly, including both single-end reads and reads in pairs.
Total reads: Total number of effective reads in clean data.
Mapping rate: The ratio of the reference genome assembly mapped reads to the total sequenced clean reads.
Average depth: The average depth of mapped reads at each site, calculated by the total number of bases in the mapped reads dividing by size of the assembled genome.
Coverage at least 1X: The percentage of the assembled genome with more than one read at each site.
Coverage at least 4X: The percentage of the assembled genome with ≥4X coverage at each site
