# Supplementary material for: The G123 rice mutant, carrying a mutation in SE13, presents alterations in the expression patterns of photosynthetic and major flowering regulatory genes
Source: PLoS One. 2020 May 18;15(5):e0233120. doi: 10.1371/journal.pone.0233120 (PMC7233571; doi:10.1371/journal.pone.0233120)
Supplement: S4 Table — (XLSX) [file pone.0233120.s005.xlsx]

## Sheet: S4 Table
S4 Table. Data from the statistics analysis of SV detection and annotation in Gleva, G123 and Epool DNA samples.
sample	upstream	Exonic	downstream	intronic	upstream/ downstream	intergenic	splicing	INS	DEL	INV	ITX	CTX	total
Gleva	335	1987	274	207	65	880	1	27	3213	585	1425	4789	10039
Epool	329	1896	253	214	65	887	5	49	3087	574	1601	4636	9947
G123	298	1745	239	202	63	803	0	56	2845	504	1374	4337	9116
Upstream: SVs located within 1 kb upstream (away from transcription start site) of the gene.
Exonic: SVs located in exonic region.
Intronic: SVs located in intronic region.
Downstream: SVs located within 1 kb downstream (away from transcription termination site) of the gene region.
Upstream/Downstream: SVs located within the < 2 kb intergenic region, which is in 1 kb downstream or upstream of the genes.
Intergenic: SVs located within the > 2 kb intergenic region.
Splicing: SVs located in the splicing site (2 bp range of the intron/exon boundary).
INS: Insersion.
DEL: Deletion.
INV: Inversion.
ITX: Intra-chromosomal translocations.
CTX: Inter-chromosomal translocations.
Total: The total number of SVs.
